# Supplementary material for: Bacterial profile, drug resistance pattern, clinical and laboratory predictors of ascites infection in cirrhosis patients
Source: BMC Infect Dis. 2024 May 26;24:528. doi: 10.1186/s12879-024-09418-6 (PMC11128108; doi:10.1186/s12879-024-09418-6)
Supplement: Supplementary file 1 — Supplementary Material 1 [file 12879_2024_9418_MOESM1_ESM.xlsx]

## Sheet: Sheet1
ID	Age	Sex	Marital Status	Occupation	History of upper GI bleeding	Antibiotic treatment for more than 6 houres	Has abdomenal pain	History of jaundice	Sleeping disturbance or memory impairment	Previeous epsode of SBP	Abdomenal distention	Does the participant has weight loss	Does the participanthas fever	Does the participant has chills	Does the participant hapedal edema	Does the participant has CLD	Systolyc BP	Diastolic BP	Maximum vertical span of the liver	Nodularity of liver surface	Spleen size ( Lenght of it's longest axis	Presence of collaterial vessels	Portal vein dimension and Presence of ascitis	Ascitic fluid Culture	Ascites Fluid Neutrophil Count	Ascites Fluid ALB	Ascites Fluid TP	Bacterial Isolate	Amikacin	Ampicilin	Augmentin	Cefazolin	Cefepime	Cefotaxime	Cefotetan	Cefoxitin	Ceftazidime	Cefraxione	Cefuroxime	Ciprofloxacin	Gentamycin	Meropenem	Levofloxacin	Tobramycin	Azithromycin	clindamycin	Doxycycline	Erythromycin	Oxacilin
1	18 - 40	Male	maried	Govt	No	Yes	Yes	Yes	Yes	No	Yes	Yes	Yes	Yes	No	Yes	Low (˂90)	Normal	Normal	Nodular liver surface	Normal	Abscent	Normal	Growth	Neutrocytic (˃250)	≤0.5 g/dL	≤1.5 g/dL	E.colli	Resistant	Resistant	Resistant	Resistant	Resistant	Susceptabile	Intermidate	Resistant	Susceptabile	Susceptabile	Resistant	Intermidate	Resistant	Susceptabile	Susceptabile	Resistant
2	18 - 40	Male	maried	self	No	No	Yes	Yes	Yes	No	Yes	Yes	No	No	Yes	Yes	Normal (90-129)	Normal	Shrunked	Nodular liver surface	Normal	Abscent	Abnormal	No growth	Non-neutrocytic (˂250)	0.51 - 0.75 g/dL	≤1.5 g/dL	None
3	18 - 40	Female	maried	Private	No	No	No	Yes	No	No	No	Yes	No	Yes	Yes	Yes	Low (˂90)	Normal	Shrunked	Normal echotexture	Normal	Abscent	Normal	No growth	Neutrocytic (˃250)	≤0.5 g/dL	≤1.5 g/dL	None
4	41 - 80	Male	maried	Private	Yes	Yes	Yes	Yes	No	No	Yes	Yes	No	No	Yes	Yes	Low (˂90)	Normal	Shrunked	Normal echotexture	Elarged	Abscent	Normal	No growth	Non-neutrocytic (˂250)	≤0.5 g/dL	≤1.5 g/dL	None
5	18 - 40	Female	maried	Govt	No	No	No	No	No	No	No	No	No	No	No	Yes	Low (˂90)	Normal	Shrunked	Normal echotexture	Normal	Abscent	Normal	No growth	Non-neutrocytic (˂250)	≤0.5 g/dL	≤1.5 g/dL	None
6	41 - 60	Male	maried	self	No	Yes	Yes	Yes	Yes	Yes	Yes	Yes	Yes	Yes	Yes	Yes	Low (˂90)	Low (˂60)	Enlarged	Nodular liver surface	Normal	Abscent	Abnormal	No growth	Neutrocytic (˃250)	≤0.5 g/dL	≤1.5 g/dL	None
7	41 - 60	Male	maried	self	No	Yes	Yes	Yes	Yes	Yes	Yes	Yes	Yes	No	Yes	Yes	Low (˂90)	Low (˂60)	Enlarged	Nodular liver surface	Elarged	Present	Abnormal	Growth	Neutrocytic (˃250)	≤0.5 g/dL	≤1.5 g/dL	E.colli	Susceptabile	Resistant	Resistant	Resistant	Resistant	Resistant	Susceptabile	Intermidate	Intermidate	Resistant	Resistant	Resistant	Resistant	Susceptabile	Susceptabile	Intermidate
8	41 - 60	Male	maried	self	No	No	Yes	Yes	No	No	Yes	Yes	No	Yes	Yes	Yes	Low (˂90)	Low (˂60)	Enlarged	Nodular liver surface	Normal	Present	Abnormal	No growth	Neutrocytic (˃250)	≤0.5 g/dL	≤1.5 g/dL	None
9	41 - 60	Female	maried	self	No	Yes	Yes	Yes	No	Yes	Yes	Yes	Yes	No	Yes	Yes	Low (˂90)	Low (˂60)	Normal	Nodular liver surface	Normal	Abscent	Abnormal	No growth	Neutrocytic (˃250)	≤0.5 g/dL	≤1.5 g/dL	None
10	18 - 40	Female	maried	self	No	Yes	No	No	Yes	Yes	Yes	Yes	No	Yes	Yes	Yes	Low (˂90)	Low (˂60)	Enlarged	Nodular liver surface	Elarged	Present	Abnormal	No growth	Neutrocytic (˃250)	≤0.5 g/dL	≤1.5 g/dL	None
11	18 - 40	Male	single	self	Yes	Yes	Yes	Yes	Yes	Yes	Yes	Yes	No	Yes	Yes	Yes	Low (˂90)	Normal	Enlarged	Nodular liver surface	Elarged	Abscent	Abnormal	Growth	Neutrocytic (˃250)	≤0.5 g/dL	≤1.5 g/dL	K.pneumoniae	Intermidate	Resistant	Resistant	Susceptabile	Susceptabile	Susceptabile	Susceptabile	Resistant	Susceptabile	Resistant	Susceptabile	Susceptabile	Susceptabile	Susceptabile	Susceptabile	Susceptabile
12	41 - 60	Male	maried	self	Yes	Yes	Yes	Yes	Yes	Yes	Yes	Yes	No	Yes	Yes	Yes	Low (˂90)	Normal	Shrunked	Nodular liver surface	Normal	Abscent	Abnormal	Growth	Neutrocytic (˃250)	≤0.5 g/dL	˃ 1.5 g/dL	S.aures													Susceptabile			Susceptabile	Resistant	Intermidate	Susceptabile	Susceptabile	Susceptabile
13	18 - 40	Male	maried	Private	No	No	No	Yes	Yes	No	Yes	Yes	Yes	No	Yes	Yes	Low (˂90)	Low (˂60)	Shrunked	Normal echotexture	Elarged	Abscent	Normal	No growth	Neutrocytic (˃250)	≤0.5 g/dL	≤1.5 g/dL	None
14	41 - 60	Male	maried	Private	Yes	No	Yes	Yes	Yes	Yes	Yes	Yes	Yes	Yes	Yes	Yes	Low (˂90)	Normal	Normal	Nodular liver surface	Normal	Abscent	Normal	Growth	Neutrocytic (˃250)	≤0.5 g/dL	˃ 1.5 g/dL	Strept. veridean	Intermidate				Resistant	Resistant				Resistant
15	18 - 40	Male	single	self	No	No	Yes	No	Yes	No	No	Yes	No	No	No	Yes	Low (˂90)	Low (˂60)	Shrunked	Normal echotexture	Normal	Abscent	Normal	No growth	Non-neutrocytic (˂250)	0.76 - 1.0 g/dL	˃ 1.5 g/dL	None
16	18 - 40	Female	maried	Govt	No	No	No	No	No	No	No	No	No	No	No	Yes	Low (˂90)	Low (˂60)	Shrunked	Normal echotexture	Normal	Abscent	Normal	No growth	Non-neutrocytic (˂250)	0.51 - 0.75 g/dL	≤1.5 g/dL	None
17	18 - 40	Female	single	Other	No	No	No	No	No	No	No	No	No	No	No	Yes	Normal (90-129)	Normal	Shrunked	Normal echotexture	Normal	Abscent	Normal	No growth	Non-neutrocytic (˂250)	0.51 - 0.75 g/dL	≤1.5 g/dL	None
18	18 - 40	Female	single	Other	No	No	Yes	No	No	No	Yes	No	No	No	No	Yes	Normal (90-129)	Normal	Shrunked	Normal echotexture	Normal	Abscent	Normal	No growth	Non-neutrocytic (˂250)	0.51 - 0.75 g/dL	≤1.5 g/dL	None
19	18 - 40	Male	single	Other	No	No	Yes	No	Yes	Yes	No	Yes	Yes	Yes	No	Yes	Normal (90-129)	Normal	Enlarged	Normal echotexture	Normal	Abscent	Normal	Growth	Neutrocytic (˃250)	≤0.5 g/dL	≤1.5 g/dL	K.pneumoniae	Susceptabile	Intermidate	Resistant	Susceptabile	Susceptabile	Susceptabile	Susceptabile	Susceptabile	Susceptabile	Resistant	Susceptabile	Susceptabile	Susceptabile	Susceptabile	Susceptabile	Intermidate
20	18 - 40	Male	single	Private	Yes	No	Yes	No	No	No	Yes	No	No	Yes	No	Yes	Normal (90-129)	Normal	Normal	Normal echotexture	Elarged	Abscent	Abnormal	Growth	Neutrocytic (˃250)	≤0.5 g/dL	≤1.5 g/dL	E.colli	Intermidate	Resistant	Resistant	Resistant	Intermidate	Resistant	Susceptabile	Intermidate	Susceptabile	Resistant	Susceptabile	Susceptabile	Resistant	Susceptabile	Susceptabile	Susceptabile
21	41 - 80	Female	maried	Other	No	No	Yes	No	Yes	No	Yes	Yes	No	No	No	Yes	Normal (90-129)	Normal	Normal	Normal echotexture	Normal	Abscent	Normal	No growth	Non-neutrocytic (˂250)	0.51 - 0.75 g/dL	≤1.5 g/dL	None
22	18 - 40	Female	maried	Other	No	No	No	No	Yes	No	Yes	Yes	No	No	No	Yes	Low (˂90)	Low (˂60)	Normal	Normal echotexture	Normal	Abscent	Normal	Growth	Non-neutrocytic (˂250)	0.51 - 0.75 g/dL	≤1.5 g/dL	K.pneumoniae	Susceptabile	Resistant	Resistant	Susceptabile	Susceptabile	Susceptabile	Susceptabile	Susceptabile	Resistant	Susceptabile	Susceptabile	Intermidate	Susceptabile	Susceptabile	Susceptabile	Susceptabile
23	18 - 40	Female	maried	Other	No	No	No	No	No	No	No	No	No	No	No	Yes	Low (˂90)	Low (˂60)	Normal	Normal echotexture	Normal	Abscent	Normal	No growth	Non-neutrocytic (˂250)	0.51 - 0.75 g/dL	≤1.5 g/dL	None
24	18 - 40	Female	maried	Govt	Yes	No	Yes	Yes	Yes	No	Yes	Yes	Yes	No	Yes	Yes	High (˃129)	Normal	Normal	Normal echotexture	Normal	Abscent	Normal	No growth	Neutrocytic (˃250)	≤0.5 g/dL	≤1.5 g/dL	None
27	18 - 40	Female	maried	Private	No	No	No	Yes	No	No	Yes	Yes	Yes	Yes	Yes	Yes	Normal (90-129)	Normal	Normal	Normal echotexture	Normal	Abscent	Normal	No growth	Neutrocytic (˃250)	≤0.5 g/dL	≤1.5 g/dL	None
28	18 - 40	Male	single	Private	Yes	No	No	No	No	No	No	No	Yes	No	No	Yes	Normal (90-129)	Low (˂60)	Normal	Normal echotexture	Elarged	Abscent	Abnormal	No growth	Neutrocytic (˃250)	≤0.5 g/dL	≤1.5 g/dL	None
29	41 - 60	Female	separated	Govt	No	No	No	No	No	No	Yes	Yes	Yes	No	Yes	Yes	Normal (90-129)	Normal	Normal	Normal echotexture	Elarged	Abscent	Normal	No growth	Neutrocytic (˃250)	≤0.5 g/dL	≤1.5 g/dL	None
30	41 - 60	Female	maried	Govt	No	No	No	No	No	No	Yes	Yes	No	No	No	Yes	Normal (90-129)	Normal	Enlarged	Normal echotexture	Normal	Abscent	Normal	No growth	Non-neutrocytic (˂250)	0.51 - 0.75 g/dL		None
31	41 - 60	Female	separated	Private	No	No	No	No	No	No	Yes	No	No	No	Yes	Yes	Low (˂90)	Low (˂60)	Shrunked	Normal echotexture	Normal	Abscent	Normal	No growth	Non-neutrocytic (˂250)	0.51 - 0.75 g/dL	≤1.5 g/dL	None
32	41 - 60	Male	maried	Govt	No	No	Yes	No	No	No	Yes	No	No	No	No	Yes	Low (˂90)	Normal	Normal	Normal echotexture	Normal	Abscent	Normal	No growth	Non-neutrocytic (˂250)	0.51 - 0.75 g/dL	≤1.5 g/dL	None
33	18 - 40	Female	maried	Govt	No	No	No	No	No	No	Yes	Yes	No	No	Yes	Yes	Low (˂90)	Low (˂60)	Normal	Normal echotexture	Normal	Abscent	Normal	No growth	Neutrocytic (˃250)	≤0.5 g/dL	≤1.5 g/dL	None
34	18 - 40	Male	maried	Private	No	No	Yes	No	No	No	Yes	No	No	No	No	Yes	Low (˂90)	Low (˂60)	Enlarged	Normal echotexture	Elarged	Abscent	Normal	No growth	Neutrocytic (˃250)	≤0.5 g/dL	≤1.5 g/dL	None
35	18 - 40	Male	single	Other	No	No	No	No	No	No	No	No	No	No	No	Yes	Normal (90-129)	Normal	Normal	Normal echotexture	Normal	Abscent	Normal	No growth	Neutrocytic (˃250)	≤0.5 g/dL	≤1.5 g/dL	None
36	18 - 40	Female	maried	Govt	No	No	No	No	No	Yes	No	No	Yes	Yes	No	No	Low (˂90)	Low (˂60)	Normal	Normal echotexture	Normal	Abscent	Normal	No growth	Neutrocytic (˃250)	≤0.5 g/dL	˃ 1.5 g/dL	None
37	18 - 40	Female	maried	Other	No	No	No	No	No	No	No	No	No	No	No	Yes	Low (˂90)	Normal	Normal	Normal echotexture	Normal	Abscent	Normal	No growth	Non-neutrocytic (˂250)	0.51 - 0.75 g/dL	˃ 1.5 g/dL	None
38	18 - 40	Male	maried	self	No	No	Yes	Yes	Yes	No	Yes	Yes	Yes	Yes	Yes	Yes	High (˃129)	Normal	Enlarged	Nodular liver surface	Elarged	Abscent	Abnormal	No growth	Neutrocytic (˃250)	≤0.5 g/dL	˃ 1.5 g/dL	None
39	41 - 60	Male	maried	self	No	Yes	Yes	Yes	No	Yes	Yes	Yes	No	Yes	No	Yes	Low (˂90)	Low (˂60)	Enlarged	Nodular liver surface	Elarged	Present	Abnormal	No growth	Neutrocytic (˃250)	≤0.5 g/dL	˃ 1.5 g/dL	None
40	41 - 60	Male	maried	Other	Yes	No	Yes	Yes	Yes	No	Yes	Yes	Yes	No	No	Yes	Normal (90-129)	Low (˂60)	Normal	Nodular liver surface	Normal	Abscent	Abnormal	No growth	Neutrocytic (˃250)	≤0.5 g/dL	˃ 1.5 g/dL	None
41	18 - 40	Male	maried	self	Yes	Yes	Yes	Yes	Yes	Yes	Yes	No	No	No	No	Yes	Normal (90-129)	Normal	Enlarged	Nodular liver surface	Elarged	Abscent	Abnormal	No growth	Neutrocytic (˃250)	≤0.5 g/dL	˃ 1.5 g/dL	None
42	18 - 40	Female	maried	self	Yes	Yes	Yes	Yes	Yes	No	Yes	Yes	Yes	Yes	Yes	Yes	Normal (90-129)	Normal	Normal	Nodular liver surface	Normal	Present	Abnormal	Growth	Neutrocytic (˃250)	≤0.5 g/dL	˃ 1.5 g/dL	E.colli	Intermidate	Resistant	Resistant	Resistant	Susceptabile	Susceptabile	Susceptabile	Susceptabile	Resistant	Susceptabile	Intermidate	Susceptabile	Susceptabile	Susceptabile	Susceptabile	Resistant
43	41 - 60	Female	maried	Other	Yes	Yes	No	Yes	No	Yes	Yes	No	No	Yes	Yes	Yes	Normal (90-129)	Normal	Normal	Nodular liver surface	Normal	Abscent	Abnormal	Growth	Non-neutrocytic (˂250)	0.51 - 0.75 g/dL	≤1.5 g/dL	CoNs
44	18 - 40	Male	single	Other	Yes	Yes	Yes	Yes	Yes	Yes	No	No	No	Yes	Yes	Yes	Normal (90-129)	Normal	Normal	Normal echotexture	Normal	Abscent	Normal	No growth	Non-neutrocytic (˂250)	0.76 - 1.0 g/dL	≤1.5 g/dL	None
45	18 - 40	Male	single	Other	No	Yes	No	No	No	No	No	No	No	No	No	Yes	Normal (90-129)	Normal	Normal	Normal echotexture	Normal	Abscent	Normal	No growth	Non-neutrocytic (˂250)	0.51 - 0.75 g/dL	≤1.5 g/dL	None
46	18 - 40	Female	maried	Govt	Yes	No	Yes	No	Yes	No	No	No	Yes	Yes	No	Yes	Normal (90-129)	Normal	Normal	Normal echotexture	Elarged	Abscent	Normal	No growth	Non-neutrocytic (˂250)	0.51 - 0.75 g/dL	≤1.5 g/dL	None
47	18 - 40	Male	maried	self	Yes	No	Yes	Yes	Yes	No	Yes	Yes	Yes	No	Yes	Yes	Normal (90-129)	Normal	Normal	Normal echotexture	Normal	Abscent	Normal	No growth	Non-neutrocytic (˂250)	0.51 - 0.75 g/dL	≤1.5 g/dL	None
48	41 - 60	Female	maried	Govt	No	No	Yes	No	No	No	No	No	No	No	No	Yes	Normal (90-129)	Normal	Normal	Normal echotexture	Normal	Abscent	Normal	Growth	Non-neutrocytic (˂250)	0.51 - 0.75 g/dL	≤1.5 g/dL	CoNs
49	41 - 60	Male	separated	self	No	No	Yes	Yes	No	No	No	No	No	No	No	Yes	Normal (90-129)	Normal	Enlarged	Nodular liver surface	Normal	Abscent	Normal	No growth	Non-neutrocytic (˂250)	≥ 1.1	˃ 1.5 g/dL	None
50	18 - 40	Male	single	Private	Yes	Yes	Yes	No	No	Yes	Yes	Yes	No	Yes	Yes	Yes	Low (˂90)	Low (˂60)	Enlarged	Nodular liver surface	Elarged	Abscent	Abnormal	No growth	Non-neutrocytic (˂250)	0.76 - 1.0 g/dL	˃ 1.5 g/dL	None
51	18 - 40	Male	maried	Private	No	No	No	No	No	No	No	No	No	No	No	Yes	Low (˂90)	Low (˂60)	Shrunked	Normal echotexture	Normal	Abscent	Normal	No growth	Non-neutrocytic (˂250)	0.51 - 0.75 g/dL	≤1.5 g/dL	None
52	18 - 40	Male	single	Govt	Yes	Yes	No	No	Yes	No	Yes	Yes	Yes	Yes	Yes	Yes	Normal (90-129)	Normal	Normal	Nodular liver surface	Elarged	Abscent	Normal	No growth	Neutrocytic (˃250)	≤0.5 g/dL	˃ 1.5 g/dL	None
53	18 - 40	Female	maried	Govt	No	Yes	No	Yes	No	Yes	Yes	Yes	Yes	Yes	Yes	Yes	Low (˂90)	Low (˂60)	Shrunked	Normal echotexture	Normal	Abscent	Normal	No growth	Neutrocytic (˃250)	≤0.5 g/dL	˃ 1.5 g/dL	None
54	41 - 60	Female	maried	Other	No	No	No	No	No	No	No	No	No	No	No	Yes	Low (˂90)	Low (˂60)	Shrunked	Normal echotexture	Normal	Abscent	Normal	No growth	Non-neutrocytic (˂250)	≥ 1.1	≤1.5 g/dL	None
55	18 - 40	Male	single	Private	Yes	No	Yes	Yes	Yes	No	No	Yes	Yes	Yes	Yes	Yes	Normal (90-129)	Normal	Normal	Normal echotexture	Elarged	Abscent	Abnormal	No growth	Neutrocytic (˃250)	≤0.5 g/dL	≤1.5 g/dL	None
56	18 - 40	Male	maried	Govt	Yes	No	Yes	Yes	No	Yes	Yes	No	Yes	Yes	Yes	Yes	Normal (90-129)	Normal	Normal	Nodular liver surface	Elarged	Abscent	Abnormal	No growth	Neutrocytic (˃250)	≤0.5 g/dL	≤1.5 g/dL	None
57	18 - 40	Male	single	self	Yes	No	No	No	No	No	Yes	No	Yes	Yes	Yes	Yes	Normal (90-129)	Normal	Enlarged	Normal echotexture	Elarged	Abscent	Normal	No growth	Non-neutrocytic (˂250)	0.51 - 0.75 g/dL	≤1.5 g/dL	None
58	18 - 40	Female	maried	Other	No	No	No	No	No	No	No	No	Yes	No	No	No	Normal (90-129)	Normal	Shrunked	Normal echotexture	Normal	Abscent	Normal	No growth	Non-neutrocytic (˂250)	≥ 1.1	˃ 1.5 g/dL	None
59	18 - 40	Male	single	Other	Yes	No	Yes	Yes	Yes	No	Yes	Yes	Yes	Yes	Yes	Yes	Normal (90-129)	Normal	Normal	Nodular liver surface	Elarged	Present	Abnormal	No growth	Non-neutrocytic (˂250)	0.51 - 0.75 g/dL	≤1.5 g/dL	None
60	41 - 60	Male	maried	self	No	No	No	No	No	No	No	Yes	No	No	No	No	Normal (90-129)	Normal	Normal	Normal echotexture	Normal	Abscent	Normal	No growth	Non-neutrocytic (˂250)	0.51 - 0.75 g/dL	˃ 1.5 g/dL	None
61	18 - 40	Male	maried	Govt	No	No	Yes	Yes	Yes	No	Yes	Yes	No	No	Yes	Yes	Normal (90-129)	Normal	Normal	Normal echotexture	Normal	Abscent	Normal	No growth	Non-neutrocytic (˂250)	0.76 - 1.0 g/dL	˃ 1.5 g/dL	None
62	18 - 40	Female	maried	Other	Yes	No	Yes	Yes	No	No	No	No	Yes	No	No	Yes	Normal (90-129)	Normal	Normal	Normal echotexture	Normal	Abscent	Normal	No growth	Non-neutrocytic (˂250)	0.51 - 0.75 g/dL	˃ 1.5 g/dL	None
63	41 - 60	Male	maried	self	Yes	Yes	No	No	Yes	Yes	Yes	Yes	Yes	Yes	Yes	Yes	Normal (90-129)	Normal	Normal	Normal echotexture	Elarged	Abscent	Normal	No growth	Non-neutrocytic (˂250)	0.51 - 0.75 g/dL	≤1.5 g/dL	None
64	41 - 60	Male	maried	Govt	Yes	No	No	No	No	No	Yes	No	No	Yes	Yes	Yes	Normal (90-129)	Normal	Normal	Nodular liver surface	Normal	Abscent	Normal	No growth	Non-neutrocytic (˂250)	0.51 - 0.75 g/dL	≤1.5 g/dL	None
65	41 - 80	Male	single	Govt	No	Yes	Yes	Yes	Yes	Yes	Yes	No	No	No	Yes	Yes	Normal (90-129)	Normal	Normal	Nodular liver surface	Normal	Abscent	Normal	No growth	Non-neutrocytic (˂250)	0.51 - 0.75 g/dL	˃ 1.5 g/dL	None
66	41 - 60	Female	maried	Govt	No	No	No	No	No	Yes	No	No	No	No	Yes	Yes	Normal (90-129)	Normal	Normal	Normal echotexture	Normal	Abscent	Normal	No growth	Non-neutrocytic (˂250)	≥ 1.1	≤1.5 g/dL	None
68	41 - 60	Male	maried	self	No	No	No	No	No	No	No	No	No	No	No	Yes	Normal (90-129)	Normal	Normal	Normal echotexture	Normal	Abscent	Normal	No growth	Non-neutrocytic (˂250)	0.51 - 0.75 g/dL	˃ 1.5 g/dL	None
69	41 - 80	Male	maried	self	Yes	Yes	Yes	No	Yes	No	Yes	Yes	Yes	No	No	Yes	Normal (90-129)	Normal	Enlarged	Normal echotexture	Normal	Abscent	Normal	No growth	Non-neutrocytic (˂250)	≥ 1.1	≤1.5 g/dL	None
70	18 - 40	Male	maried	Govt	No	No	No	No	Yes	No	No	No	No	No	No	Yes	Normal (90-129)	Normal	Normal	Normal echotexture	Normal	Abscent	Normal	No growth	Non-neutrocytic (˂250)	0.51 - 0.75 g/dL	≤1.5 g/dL	None
71	18 - 40	Female	maried	self	No	No	Yes	No	Yes	No	Yes	Yes	Yes	Yes	Yes	Yes	Normal (90-129)	Normal	Normal	Normal echotexture	Normal	Abscent	Normal	No growth	Non-neutrocytic (˂250)	0.51 - 0.75 g/dL	≤1.5 g/dL	None
72	18 - 40	Male	maried	self	Yes	No	Yes	Yes	No	No	Yes	Yes	Yes	Yes	Yes	Yes	Normal (90-129)	Normal	Normal	Normal echotexture	Elarged	Abscent	Normal	No growth	Non-neutrocytic (˂250)	0.51 - 0.75 g/dL	˃ 1.5 g/dL	None
73	18 - 40	Male	single	Other	No	No	Yes	No	No	Yes	No	Yes	No	Yes	No	Yes	Low (˂90)	Low (˂60)	Normal	Normal echotexture	Normal	Abscent	Normal	No growth	Non-neutrocytic (˂250)	0.76 - 1.0 g/dL	≤1.5 g/dL	None
74	41 - 60	Male	maried	self	No	Yes	Yes	No	Yes	Yes	Yes	No	No	No	No	Yes	Low (˂90)	Low (˂60)	Normal	Normal echotexture	Normal	Abscent	Normal	No growth	Non-neutrocytic (˂250)	0.51 - 0.75 g/dL	˃ 1.5 g/dL	None
75	41 - 60	Male	maried	Private	Yes	No	Yes	Yes	No	No	No	No	No	No	No	Yes	Normal (90-129)	Normal	Normal	Normal echotexture	Normal	Abscent	Normal	No growth	Non-neutrocytic (˂250)	0.51 - 0.75 g/dL	˃ 1.5 g/dL	None
76	41 - 60	Male	maried	self	No	No	Yes	No	Yes	No	No	No	No	Yes	No	Yes	High (˃129)	Normal	Normal	Normal echotexture	Normal	Abscent	Normal	No growth	Neutrocytic (˃250)	≤0.5 g/dL	≤1.5 g/dL	None
77	41 - 60	Female	maried	self	Yes	No	Yes	No	No	No	No	Yes	No	No	No	Yes	Normal (90-129)	Normal	Normal	Normal echotexture	Normal	Abscent	Normal	No growth	Neutrocytic (˃250)	≤0.5 g/dL	≤1.5 g/dL	None
78	18 - 40	Male	single	self	Yes	No	Yes	No	No	No	No	Yes	Yes	Yes	No	Yes	Normal (90-129)	Normal	Normal	Normal echotexture	Normal	Abscent	Normal	No growth	Non-neutrocytic (˂250)	0.76 - 1.0 g/dL	≤1.5 g/dL	None
79	18 - 40	Female	maried	self	No	No	No	No	No	No	No	No	No	No	No	Yes	High (˃129)	Normal	Normal	Normal echotexture	Normal	Abscent	Normal	No growth	Non-neutrocytic (˂250)	≥ 1.1	˃ 1.5 g/dL	None
80	18 - 40	Male	single	self	No	No	Yes	Yes	Yes	No	Yes	Yes	Yes	No	Yes	Yes	High (˃129)	Low (˂60)	Normal	Normal echotexture	Normal	Abscent	Normal	No growth	Non-neutrocytic (˂250)	0.51 - 0.75 g/dL	˃ 1.5 g/dL	None
81	18 - 40	Male	single	Govt	No	Yes	No	No	No	No	Yes	No	No	No	No	Yes	High (˃129)	Normal	Normal	Normal echotexture	Normal	Abscent	Normal	No growth	Non-neutrocytic (˂250)	0.51 - 0.75 g/dL	˃ 1.5 g/dL	None
82	18 - 40	Male	maried	Govt	No	No	No	No	No	2	No	No	Yes	Yes	No	Yes	High (˃129)	Normal	Normal	Nodular liver surface	Normal	Abscent	Normal	No growth	Non-neutrocytic (˂250)	0.51 - 0.75 g/dL	˃ 1.5 g/dL	None
83	18 - 40	Male	single	Private	No	No	No	No	No	No	No	No	No	No	No	Yes	Normal (90-129)	Normal	Normal	Normal echotexture	Normal	Abscent	Normal	No growth	Non-neutrocytic (˂250)	≥ 1.1	≤1.5 g/dL	None
84	18 - 40	Male	maried	self	Yes	No	Yes	Yes	No	Yes	Yes	Yes	Yes	No	No	Yes	Normal (90-129)	Normal	Normal	Normal echotexture	Normal	Abscent	Normal	No growth	Non-neutrocytic (˂250)	0.51 - 0.75 g/dL	≤1.5 g/dL	None
85	18 - 40	Female	single	Other	No	No	No	No	No	No	No	No	No	No	Yes	Yes	Normal (90-129)	Normal	Normal	Normal echotexture	Normal	Abscent	Normal	No growth	Non-neutrocytic (˂250)	0.51 - 0.75 g/dL	≤1.5 g/dL	None
86	41 - 60	Male	maried	Govt	No	Yes	No	No	No	No	Yes	No	No	No	No	Yes	High (˃129)	Low (˂60)	Shrunked	Normal echotexture	Normal	Abscent	Normal	No growth	Non-neutrocytic (˂250)	0.51 - 0.75 g/dL	≤1.5 g/dL	None
87	18 - 40	Male	single	self	No	Yes	No	No	Yes	No	No	No	No	No	No	Yes	Normal (90-129)	Normal	Normal	Normal echotexture	Normal	Abscent	Normal	No growth	Non-neutrocytic (˂250)	0.51 - 0.75 g/dL	≤1.5 g/dL	None
88	18 - 40	Male	maried	Govt	No	No	No	No	No	No	No	No	No	No	No	Yes	High (˃129)	Normal	Normal	Normal echotexture	Normal	Abscent	Normal	No growth	Non-neutrocytic (˂250)	0.76 - 1.0 g/dL	˃ 1.5 g/dL	None
89	41 - 60	Male	maried	Govt	No	No	Yes	No	No	No	No	No	No	No	No	Yes	Normal (90-129)	Normal	Normal	Normal echotexture	Normal	Abscent	Normal	No growth	Non-neutrocytic (˂250)	0.76 - 1.0 g/dL	≤1.5 g/dL	None
90	18 - 40	Female	maried	self	No	Yes	No	No	No	Yes	Yes	Yes	Yes	Yes	Yes	Yes	High (˃129)	Normal	Normal	Normal echotexture	Normal	Abscent	Normal	No growth	Non-neutrocytic (˂250)	0.51 - 0.75 g/dL	˃ 1.5 g/dL	None
91	18 - 40	Female	maried	Other	No	No	No	No	Yes	Yes	No	No	Yes	No	No	Yes	Normal (90-129)	Normal	Normal	Normal echotexture	Normal	Abscent	Normal	No growth	Non-neutrocytic (˂250)	0.51 - 0.75 g/dL	˃ 1.5 g/dL	None
92	18 - 40	Male	single	Govt	No	No	No	No	No	Yes	Yes	Yes	Yes	Yes	No	Yes	High (˃129)	Normal	Normal	Normal echotexture	Normal	Abscent	Normal	No growth	Non-neutrocytic (˂250)	0.76 - 1.0 g/dL	˃ 1.5 g/dL	None
93	18 - 40	Female	maried	self	No	No	No	No	No	No	No	No	No	No	No	Yes	Normal (90-129)	Normal	Normal	Normal echotexture	Normal	Abscent	Normal	No growth	Non-neutrocytic (˂250)		˃ 1.5 g/dL	None
94	18 - 40	Male	single	Other	No	No	No	Yes	Yes	Yes	No	Yes	Yes	Yes	No	Yes	High (˃129)	Normal	Normal	Nodular liver surface	Normal	Abscent	Abnormal	No growth	Non-neutrocytic (˂250)	0.51 - 0.75 g/dL	≤1.5 g/dL	None
95	41 - 60	Female	maried	Other	No	No	Yes	No	Yes	No	Yes	Yes	Yes	Yes	Yes	Yes	High (˃129)	Normal	Normal	Nodular liver surface	Elarged	Abscent	Normal	No growth	Non-neutrocytic (˂250)	0.51 - 0.75 g/dL	˃ 1.5 g/dL	None
96	41 - 60	Male	maried	self	No	No	Yes	No	Yes	No	Yes	Yes	No	No	No	Yes	Low (˂90)	Low (˂60)	Normal	Normal echotexture	Normal	Abscent	Normal	No growth	Non-neutrocytic (˂250)	0.51 - 0.75 g/dL	≤1.5 g/dL	None
97	18 - 40	Male	maried	Govt	No	No	No	No	No	No	No	No	No	No	No	Yes	Normal (90-129)	Normal	Normal	Nodular liver surface	Normal	Abscent	Normal	No growth	Non-neutrocytic (˂250)	0.51 - 0.75 g/dL	˃ 1.5 g/dL	None
98	18 - 40	Female	maried	Other	No	No	No	Yes	Yes	No	No	Yes	No	No	No	Yes	Normal (90-129)	Normal	Normal	Normal echotexture	Normal	Abscent	Normal	No growth	Non-neutrocytic (˂250)	0.51 - 0.75 g/dL	≤1.5 g/dL	None
99	18 - 40	Female	maried	Other	No	No	No	No	No	No	No	No	Yes	Yes	No	No	High (˃129)	Normal	Normal	Normal echotexture	Normal	Abscent	Normal	No growth	Neutrocytic (˃250)	≤0.5 g/dL	≤1.5 g/dL	None
100	18 - 40	Male	maried	self	Yes	No	Yes	No	No	Yes	No	No	No	No	Yes	Yes	Low (˂90)	Low (˂60)	Normal	Normal echotexture	Elarged	Abscent	Abnormal	No growth	Non-neutrocytic (˂250)	0.76 - 1.0 g/dL	˃ 1.5 g/dL	None
101	18 - 40	Male	maried	Govt	No	Yes	Yes	No	Yes	No	No	Yes	No	Yes	No	Yes	Normal (90-129)	Normal	Normal	Normal echotexture	Normal	Abscent	Normal	No growth	Non-neutrocytic (˂250)	0.51 - 0.75 g/dL	≤1.5 g/dL	None
102	41 - 80	Female	maried	Other	No	No	No	No	Yes	Yes	No	No	Yes	No	No	Yes	Normal (90-129)	Normal	Normal	Normal echotexture	Normal	Abscent	Normal	No growth	Non-neutrocytic (˂250)	0.76 - 1.0 g/dL	˃ 1.5 g/dL	None
103	41 - 80	Male	maried	self	Yes	Yes	Yes	Yes	Yes	Yes	Yes	Yes	Yes	Yes	Yes	Yes	Normal (90-129)	Normal	Normal	Nodular liver surface	Elarged	Abscent	Normal	No growth	Neutrocytic (˃250)	≤0.5 g/dL	˃ 1.5 g/dL	None
104	18 - 40	Male	maried	self	No	No	Yes	Yes	Yes	No	Yes	Yes	No	No	Yes	Yes	Normal (90-129)	Normal	Shrunked	Normal echotexture	Normal	Abscent	Normal	No growth	Non-neutrocytic (˂250)	0.51 - 0.75 g/dL	˃ 1.5 g/dL	None
105	41 - 60	Female	maried	Other	No	No	No	No	No	Yes	Yes	Yes	Yes	Yes	Yes	Yes	Normal (90-129)	Normal	Shrunked	Normal echotexture	Normal	Abscent	Normal	No growth	Non-neutrocytic (˂250)	0.51 - 0.75 g/dL	˃ 1.5 g/dL	None
106	18 - 40	Male	maried	self	No	No	Yes	No	Yes	No	Yes	Yes	Yes	Yes	Yes	Yes	Low (˂90)	Low (˂60)	Enlarged	Nodular liver surface	Elarged	Abscent	Abnormal	No growth	Non-neutrocytic (˂250)	0.51 - 0.75 g/dL	˃ 1.5 g/dL	None
107	18 - 40	Female	maried	Govt	No	No	No	No	No	No	No	Yes	No	No	No	Yes	Normal (90-129)	Normal	Shrunked	Normal echotexture	Normal	Abscent	Normal	No growth	Non-neutrocytic (˂250)	0.51 - 0.75 g/dL	˃ 1.5 g/dL	None
108	18 - 40	Male	single	Other	No	Yes	Yes	No	No	No	Yes	No	No	Yes	No	Yes	Normal (90-129)	Normal	Enlarged	Normal echotexture	Elarged	Abscent	Abnormal	No growth	Non-neutrocytic (˂250)	0.76 - 1.0 g/dL	˃ 1.5 g/dL	None
109	18 - 40	Female	maried	Govt	No	Yes	No	No	No	No	No	Yes	Yes	No	No	Yes	Low (˂90)	Low (˂60)	Normal	Nodular liver surface	Normal	Abscent	Normal	No growth	Neutrocytic (˃250)	≤0.5 g/dL	≤1.5 g/dL	None
110	18 - 40	Male	maried	self	No	No	Yes	No	No	No	No	Yes	No	No	Yes	No	Normal (90-129)	Normal	Normal	Nodular liver surface	Normal	Abscent	Normal	No growth	Non-neutrocytic (˂250)	0.51 - 0.75 g/dL	≤1.5 g/dL	None
111	41 - 60	Male	single	Private	Yes	No	Yes	No	No	No	No	Yes	Yes	Yes	Yes	Yes	Normal (90-129)	Normal	Enlarged	Nodular liver surface	Elarged	Abscent	Abnormal	No growth	Neutrocytic (˃250)	≤0.5 g/dL	≤1.5 g/dL	None
112	18 - 40	Male	maried	Govt	No	No	Yes	Yes	Yes	No	Yes	Yes	No	No	Yes	Yes	Normal (90-129)	Normal	Normal	Normal echotexture	Normal	Abscent	Normal	No growth	Non-neutrocytic (˂250)	0.51 - 0.75 g/dL	˃ 1.5 g/dL	None
113	18 - 40	Female	maried	Other	Yes	No	Yes	Yes	No	No	No	No	Yes	No	No	Yes	Normal (90-129)	Normal	Normal	Normal echotexture	Normal	Abscent	Normal	No growth	Non-neutrocytic (˂250)	0.51 - 0.75 g/dL	˃ 1.5 g/dL	None
114	41 - 60	Male	maried	self	Yes	Yes	No	No	Yes	Yes	Yes	Yes	Yes	Yes	Yes	Yes	Normal (90-129)	Normal	Normal	Normal echotexture	Elarged	Abscent	Normal	No growth	Non-neutrocytic (˂250)	0.51 - 0.75 g/dL	≤1.5 g/dL	None
115	41 - 60	Male	maried	Govt	Yes	No	No	No	No	No	Yes	No	No	Yes	Yes	Yes	Normal (90-129)	Normal	Normal	Nodular liver surface	Normal	Abscent	Normal	No growth	Non-neutrocytic (˂250)	0.51 - 0.75 g/dL	≤1.5 g/dL	None
116	41 - 80	Male	single	Govt	No	Yes	Yes	Yes	Yes	Yes	Yes	No	No	No	Yes	Yes	High (˃129)	Normal	Normal	Nodular liver surface	Normal	Abscent	Normal	No growth	Non-neutrocytic (˂250)	0.51 - 0.75 g/dL	˃ 1.5 g/dL	None
117	41 - 60	Female	maried	Govt	No	No	No	No	No	Yes	No	No	No	No	Yes	Yes	Normal (90-129)	Normal	Normal	Normal echotexture	Normal	Abscent	Normal	No growth	Non-neutrocytic (˂250)	0.76 - 1.0 g/dL	˃ 1.5 g/dL	None
118	41 - 60	Male	maried	self	No	No	No	No	No	No	No	No	No	No	No	Yes	Normal (90-129)	Normal	Normal	Normal echotexture	Normal	Abscent	Normal	No growth	Non-neutrocytic (˂250)	0.51 - 0.75 g/dL	˃ 1.5 g/dL	None
119	41 - 60	Male	maried	self	Yes	Yes	Yes	No	Yes	No	Yes	Yes	Yes	No	No	Yes	Normal (90-129)	Normal	Enlarged	Normal echotexture	Normal	Abscent	Normal	No growth	Non-neutrocytic (˂250)	0.51 - 0.75 g/dL	≤1.5 g/dL	None
120	18 - 40	Male	maried	Govt	No	No	No	No	Yes	No	No	No	No	No	No	Yes	Normal (90-129)	Normal	Normal	Normal echotexture	Normal	Abscent	Normal	No growth	Non-neutrocytic (˂250)	0.51 - 0.75 g/dL	≤1.5 g/dL	None
121	18 - 40	Female	maried	self	No	No	Yes	No	Yes	No	Yes	Yes	Yes	Yes	Yes	Yes	Normal (90-129)	Normal	Normal	Normal echotexture	Normal	Abscent	Normal	No growth	Non-neutrocytic (˂250)	0.51 - 0.75 g/dL	≤1.5 g/dL	None
122	18 - 40	Male	maried	self	Yes	No	Yes	Yes	No	No	Yes	Yes	Yes	Yes	Yes	Yes	Normal (90-129)	Normal	Normal	Normal echotexture	Elarged	Abscent	Normal	No growth	Non-neutrocytic (˂250)	0.51 - 0.75 g/dL	≤1.5 g/dL	None
123	18 - 40	Male	single	Other	No	No	Yes	No	No	Yes	No	Yes	No	Yes	No	Yes	High (˃129)	Normal	Normal	Normal echotexture	Normal	Abscent	Normal	No growth	Non-neutrocytic (˂250)	0.51 - 0.75 g/dL	≤1.5 g/dL	None
124	41 - 60	Male	maried	self	No	Yes	Yes	No	Yes	Yes	Yes	No	No	No	No	Yes	Normal (90-129)	Low (˂60)	Normal	Normal echotexture	Normal	Abscent	Normal	No growth	Non-neutrocytic (˂250)	0.51 - 0.75 g/dL	˃ 1.5 g/dL	None
125	41 - 60	Male	maried	Private	Yes	No	Yes	Yes	No	No	No	No	No	No	No	Yes	Normal (90-129)	Normal	Normal	Normal echotexture	Normal	Abscent	Normal	No growth	Non-neutrocytic (˂250)	0.51 - 0.75 g/dL	≤1.5 g/dL	None
126	41 - 60	Male	maried	self	No	No	Yes	No	Yes	No	No	No	Yes	No	No	Yes	Normal (90-129)	Normal	Normal	Normal echotexture	Normal	Abscent	Normal	No growth	Neutrocytic (˃250)	≤0.5 g/dL	≤1.5 g/dL	None
127	41 - 60	Female	maried	self	Yes	No	Yes	No	No	No	No	Yes	No	No	No	Yes	Normal (90-129)	Normal	Normal	Normal echotexture	Normal	Abscent	Normal	No growth	Neutrocytic (˃250)	≤0.5 g/dL	≤1.5 g/dL	None
128	18 - 40	Male	single	self	Yes	No	Yes	No	No	No	No	Yes	Yes	Yes	No	Yes	Normal (90-129)	Normal	Normal	Normal echotexture	Normal	Abscent	Normal	No growth	Non-neutrocytic (˂250)	0.76 - 1.0 g/dL	≤1.5 g/dL	None
129	18 - 40	Female	maried	self	No	No	No	No	No	No	No	No	No	No	No	Yes	Normal (90-129)	Normal	Normal	Normal echotexture	Normal	Abscent	Normal	No growth	Non-neutrocytic (˂250)	0.51 - 0.75 g/dL	˃ 1.5 g/dL	None
130	18 - 40	Male	single	self	No	No	Yes	Yes	Yes	No	Yes	Yes	Yes	No	Yes	Yes	Normal (90-129)	Low (˂60)	Normal	Normal echotexture	Normal	Abscent	Normal	No growth	Non-neutrocytic (˂250)	0.51 - 0.75 g/dL	˃ 1.5 g/dL	None
131	18 - 40	Male	single	Govt	No	Yes	No	No	No	No	Yes	No	No	No	No	Yes	Normal (90-129)	Normal	Normal	Normal echotexture	Normal	Abscent	Normal	No growth	Non-neutrocytic (˂250)	0.51 - 0.75 g/dL	˃ 1.5 g/dL	None
132	18 - 40	Male	maried	Govt	No	No	No	No	No	No	No	No	Yes	Yes	No	Yes	Normal (90-129)	Normal	Normal	Nodular liver surface	Normal	Abscent	Normal	No growth	Non-neutrocytic (˂250)	0.51 - 0.75 g/dL	≤1.5 g/dL	None
133	18 - 40	Male	single	Private	No	No	No	No	No	No	No	No	No	No	No	Yes	Normal (90-129)	Normal	Normal	Normal echotexture	Normal	Abscent	Normal	No growth	Non-neutrocytic (˂250)	0.51 - 0.75 g/dL	≤1.5 g/dL	None
134	18 - 40	Male	maried	self	Yes	No	Yes	Yes	No	Yes	Yes	Yes	Yes	No	No	Yes	Normal (90-129)	Normal	Normal	Normal echotexture	Normal	Abscent	Normal	No growth	Non-neutrocytic (˂250)	0.51 - 0.75 g/dL	≤1.5 g/dL	None
135	18 - 40	Female	single	Other	No	No	No	No	No	No	No	No	No	No	Yes	Yes	Normal (90-129)	Normal	Normal	Normal echotexture	Normal	Abscent	Normal	No growth	Non-neutrocytic (˂250)	0.76 - 1.0 g/dL	≤1.5 g/dL	None
136	41 - 60	Male	maried	Govt	No	Yes	No	No	No	No	Yes	No	No	No	No	Yes	Normal (90-129)	Low (˂60)	Normal	Normal echotexture	Normal	Abscent	Normal	No growth	Non-neutrocytic (˂250)	0.51 - 0.75 g/dL	˃ 1.5 g/dL	None
137	18 - 40	Male	single	self	No	Yes	No	No	Yes	No	No	No	No	No	No	Yes	Normal (90-129)	Normal	Normal	Normal echotexture	Normal	Abscent	Normal	No growth	Non-neutrocytic (˂250)	0.51 - 0.75 g/dL	≤1.5 g/dL	None
138	18 - 40	Male	maried	Govt	No	No	No	No	No	No	No	No	No	No	No	Yes	Normal (90-129)	Normal	Normal	Normal echotexture	Normal	Abscent	Normal	No growth	Non-neutrocytic (˂250)	0.51 - 0.75 g/dL	≤1.5 g/dL	None
139	41 - 60	Male	maried	Govt	No	No	Yes	No	No	No	No	No	No	No	No	Yes	Normal (90-129)	Normal	Normal	Normal echotexture	Normal	Abscent	Normal	No growth	Non-neutrocytic (˂250)	0.51 - 0.75 g/dL	≤1.5 g/dL	None
140	18 - 40	Female	maried	self	No	Yes	No	No	No	Yes	Yes	Yes	Yes	Yes	Yes	Yes	Normal (90-129)	Normal	Normal	Normal echotexture	Normal	Abscent	Normal	No growth	Non-neutrocytic (˂250)	0.51 - 0.75 g/dL	˃ 1.5 g/dL	None
141	18 - 40	Female	maried	Other	No	No	No	No	Yes	Yes	No	No	Yes	No	No	Yes	Normal (90-129)	Normal	Normal	Normal echotexture	Normal	Abscent	Normal	No growth	Non-neutrocytic (˂250)	0.51 - 0.75 g/dL	˃ 1.5 g/dL	None
142	18 - 40	Male	single	Govt	No	No	No	No	No	Yes	Yes	Yes	Yes	Yes	No	Yes	Normal (90-129)	Normal	Normal	Normal echotexture	Normal	Abscent	Normal	No growth	Non-neutrocytic (˂250)	0.51 - 0.75 g/dL	˃ 1.5 g/dL	None
143	18 - 40	Female	maried	self	No	No	No	No	No	No	No	No	No	No	No	Yes	High (˃129)	Normal	Normal	Normal echotexture	Normal	Abscent	Normal	No growth	Non-neutrocytic (˂250)	0.51 - 0.75 g/dL	˃ 1.5 g/dL	None
144	18 - 40	Male	single	Other	No	No	No	Yes	Yes	Yes	No	Yes	Yes	Yes	No	Yes	High (˃129)	Normal	Normal	Nodular liver surface	Normal	Abscent	Abnormal	No growth	Non-neutrocytic (˂250)	0.51 - 0.75 g/dL	˃ 1.5 g/dL	None
145	41 - 60	Female	maried	Other	No	No	Yes	No	Yes	No	Yes	Yes	Yes	Yes	Yes	Yes	High (˃129)	Normal	Normal	Nodular liver surface	Elarged	Abscent	Normal	No growth	Non-neutrocytic (˂250)	0.51 - 0.75 g/dL	˃ 1.5 g/dL	None
146	41 - 60	Male	maried	self	No	No	Yes	No	Yes	No	Yes	Yes	No	No	No	Yes	Low (˂90)	Low (˂60)	Shrunked	Normal echotexture	Normal	Abscent	Normal	No growth	Non-neutrocytic (˂250)	0.51 - 0.75 g/dL	≤1.5 g/dL	None
147	18 - 40	Male	maried	Govt	No	No	No	No	No	No	No	No	No	No	No	Yes	Normal (90-129)	Normal	Normal	Nodular liver surface	Normal	Abscent	Normal	No growth	Non-neutrocytic (˂250)	0.76 - 1.0 g/dL	≤1.5 g/dL	None
148	18 - 40	Female	maried	Other	No	No	No	Yes	Yes	No	No	Yes	No	No	No	Yes	Normal (90-129)	Normal	Normal	Normal echotexture	Normal	Abscent	Normal	No growth	Non-neutrocytic (˂250)	0.51 - 0.75 g/dL	≤1.5 g/dL	None
149	18 - 40	Female	maried	Other	No	No	No	No	No	No	No	No	Yes	Yes	No	No	High (˃129)	Normal	Normal	Normal echotexture	Normal	Abscent	Normal	No growth	Neutrocytic (˃250)	≤0.5 g/dL	≤1.5 g/dL	None
150	18 - 40	Male	maried	self	Yes	No	Yes	No	No	Yes	No	No	No	No	Yes	Yes	Low (˂90)	Low (˂60)	Normal	Normal echotexture	Elarged	Abscent	Abnormal	No growth	Non-neutrocytic (˂250)	0.51 - 0.75 g/dL	≤1.5 g/dL	None
151	18 - 40	Male	maried	Govt	No	Yes	Yes	No	Yes	No	No	Yes	No	Yes	No	Yes	Normal (90-129)	Normal	Normal	Normal echotexture	Normal	Abscent	Normal	No growth	Non-neutrocytic (˂250)	0.51 - 0.75 g/dL	≤1.5 g/dL	None
152	41 - 80	Female	maried	Other	No	No	No	No	Yes	Yes	No	No	Yes	No	No	Yes	Normal (90-129)	Normal	Normal	Normal echotexture	Normal	Abscent	Normal	No growth	Non-neutrocytic (˂250)	0.51 - 0.75 g/dL	˃ 1.5 g/dL	None
153	41 - 80	Male	maried	self	Yes	Yes	Yes	Yes	Yes	Yes	Yes	Yes	Yes	Yes	Yes	Yes	Normal (90-129)	Normal	Normal	Nodular liver surface	Elarged	Abscent	Normal	No growth	Neutrocytic (˃250)	≤0.5 g/dL	≤1.5 g/dL	None
154	18 - 40	Male	maried	self	No	No	Yes	Yes	Yes	No	Yes	Yes	No	No	Yes	Yes	Normal (90-129)	Normal	Normal	Normal echotexture	Normal	Abscent	Normal	No growth	Non-neutrocytic (˂250)	0.51 - 0.75 g/dL	≤1.5 g/dL	None
155	41 - 60	Female	maried	Other	No	No	No	No	No	Yes	Yes	Yes	Yes	Yes	Yes	Yes	Normal (90-129)	Normal	Normal	Normal echotexture	Normal	Abscent	Normal	No growth	Non-neutrocytic (˂250)	0.51 - 0.75 g/dL	≤1.5 g/dL	None
156	18 - 40	Male	maried	self	No	No	Yes	No	Yes	No	Yes	Yes	Yes	Yes	Yes	Yes	Normal (90-129)	Normal	Enlarged	Nodular liver surface	Elarged	Abscent	Abnormal	No growth	Non-neutrocytic (˂250)	0.51 - 0.75 g/dL	˃ 1.5 g/dL	None
157	18 - 40	Female	maried	Govt	No	No	No	No	No	No	No	Yes	No	No	No	Yes	Normal (90-129)	Normal	Shrunked	Normal echotexture	Normal	Abscent	Normal	No growth	Non-neutrocytic (˂250)	0.51 - 0.75 g/dL	≤1.5 g/dL	None
158	18 - 40	Male	single	Other	No	Yes	Yes	No	No	No	Yes	No	No	Yes	No	Yes	Low (˂90)	Low (˂60)	Enlarged	Normal echotexture	Elarged	Abscent	Abnormal	No growth	Non-neutrocytic (˂250)	0.51 - 0.75 g/dL	≤1.5 g/dL	None
159	18 - 40	Female	maried	Govt	No	Yes	No	No	No	No	No	Yes	Yes	No	No	Yes	Normal (90-129)	Normal	Normal	Nodular liver surface	Normal	Abscent	Normal	No growth	Neutrocytic (˃250)	≤0.5 g/dL	˃ 1.5 g/dL	None
160	18 - 40	Male	maried	self	No	No	Yes	No	No	No	No	Yes	No	No	Yes	No	Normal (90-129)	Normal	Normal	Nodular liver surface	Normal	Abscent	Normal	No growth	Non-neutrocytic (˂250)	0.51 - 0.75 g/dL	˃ 1.5 g/dL	None
161	41 - 60	Male	single	Private	Yes	No	Yes	No	No	No	No	Yes	Yes	Yes	Yes	Yes	Normal (90-129)	Normal	Enlarged	Nodular liver surface	Elarged	Abscent	Abnormal	No growth	Neutrocytic (˃250)	≤0.5 g/dL	≤1.5 g/dL	None
162	41 - 60	Female	maried	Other	Yes	Yes	No	Yes	No	Yes	Yes	No	No	Yes	Yes	Yes	Normal (90-129)	Normal	Shrunked	Nodular liver surface	Normal	Abscent	Abnormal	No growth	Non-neutrocytic (˂250)	0.51 - 0.75 g/dL	˃ 1.5 g/dL	None
163	41 - 80	Male	single	Other	Yes	Yes	Yes	Yes	Yes	Yes	No	No	No	Yes	Yes	Yes	Normal (90-129)	Normal	Normal	Normal echotexture	Normal	Abscent	Normal	No growth	Non-neutrocytic (˂250)	0.51 - 0.75 g/dL	˃ 1.5 g/dL	None
164	18 - 40	Male	single	Other	No	Yes	No	No	No	No	No	No	No	No	No	Yes	Normal (90-129)	Normal	Normal	Normal echotexture	Normal	Abscent	Normal	No growth	Non-neutrocytic (˂250)	0.51 - 0.75 g/dL	≤1.5 g/dL	None
165	18 - 40	Female	maried	Govt	Yes	No	Yes	No	Yes	No	No	No	Yes	Yes	No	Yes	Normal (90-129)	Normal	Normal	Normal echotexture	Elarged	Abscent	Normal	No growth	Non-neutrocytic (˂250)	0.76 - 1.0 g/dL	≤1.5 g/dL	None
166	18 - 40	Male	maried	self	Yes	No	Yes	Yes	Yes	No	Yes	Yes	Yes	No	Yes	Yes	Normal (90-129)	Normal	Normal	Normal echotexture	Normal	Abscent	Normal	No growth	Non-neutrocytic (˂250)	0.51 - 0.75 g/dL	≤1.5 g/dL	None
167	41 - 60	Female	maried	Govt	No	No	Yes	No	No	No	No	No	No	No	No	Yes	Normal (90-129)	Normal	Normal	Normal echotexture	Normal	Abscent	Normal	No growth	Non-neutrocytic (˂250)	0.51 - 0.75 g/dL	≤1.5 g/dL	None
168	41 - 60	Male	separated	self	No	No	Yes	Yes	No	No	No	No	No	No	No	Yes	Normal (90-129)	Normal	Enlarged	Nodular liver surface	Normal	Abscent	Normal	No growth	Non-neutrocytic (˂250)	0.51 - 0.75 g/dL	˃ 1.5 g/dL	None
169	18 - 40	Male	single	Private	Yes	Yes	Yes	No	No	Yes	Yes	Yes	No	Yes	Yes	Yes	Normal (90-129)	Normal	Enlarged	Nodular liver surface	Elarged	Abscent	Abnormal	No growth	Non-neutrocytic (˂250)	0.51 - 0.75 g/dL	˃ 1.5 g/dL	None
170	18 - 40	Male	maried	Private	No	No	No	No	No	No	No	No	No	No	No	Yes	Normal (90-129)	Normal	Shrunked	Normal echotexture	Normal	Abscent	Normal	No growth	Non-neutrocytic (˂250)	0.51 - 0.75 g/dL	˃ 1.5 g/dL	None
171	18 - 40	Male	single	Govt	Yes	Yes	No	No	Yes	No	Yes	Yes	Yes	Yes	Yes	Yes	Normal (90-129)	Normal	Normal	Nodular liver surface	Elarged	Abscent	Normal	No growth	Neutrocytic (˃250)	≤0.5 g/dL	˃ 1.5 g/dL	None
172	18 - 40	Female	maried	Govt	No	Yes	No	Yes	No	Yes	Yes	Yes	Yes	Yes	Yes	Yes	Normal (90-129)	Normal	Normal	Normal echotexture	Normal	Abscent	Normal	No growth	Neutrocytic (˃250)	0.51 - 0.75 g/dL	˃ 1.5 g/dL	None
173	41 - 60	Female	maried	Other	No	No	No	Yes	Yes	No	Yes	Yes	Yes	Yes	No	Yes	High (˃129)	Normal	Normal	Normal echotexture	Normal	Abscent	Normal	No growth	Neutrocytic (˃250)	≤0.5 g/dL	≤1.5 g/dL	None
174	18 - 40	Male	single	Private	Yes	No	Yes	Yes	Yes	No	No	Yes	Yes	Yes	Yes	Yes	Normal (90-129)	Normal	Normal	Normal echotexture	Elarged	Abscent	Abnormal	No growth	Neutrocytic (˃250)	≤0.5 g/dL	˃ 1.5 g/dL	None
175	18 - 40	Male	maried	Govt	Yes	No	Yes	Yes	No	Yes	Yes	No	Yes	Yes	Yes	Yes	Normal (90-129)	Normal	Normal	Nodular liver surface	Elarged	Abscent	Abnormal	No growth	Neutrocytic (˃250)	≤0.5 g/dL	≤1.5 g/dL	None
176	18 - 40	Male	single	self	Yes	No	No	No	No	No	Yes	No	Yes	Yes	Yes	Yes	Normal (90-129)	Normal	Enlarged	Normal echotexture	Elarged	Abscent	Normal	No growth	Non-neutrocytic (˂250)	0.51 - 0.75 g/dL	≤1.5 g/dL	None
177	18 - 40	Female	maried	Other	No	No	No	No	No	No	No	No	Yes	No	No	No	Normal (90-129)	Normal	Normal	Normal echotexture	Normal	Abscent	Normal	No growth	Non-neutrocytic (˂250)	0.51 - 0.75 g/dL	˃ 1.5 g/dL	None
178	18 - 40	Male	single	Other	Yes	No	Yes	Yes	Yes	No	Yes	Yes	Yes	Yes	Yes	Yes	Normal (90-129)	Normal	Normal	Nodular liver surface	Elarged	Present	Abnormal	No growth	Non-neutrocytic (˂250)	0.51 - 0.75 g/dL	≤1.5 g/dL	None
179	41 - 60	Male	maried	self	No	No	No	No	No	No	No	Yes	No	No	No	No	Normal (90-129)	Normal	Normal	Normal echotexture	Normal	Abscent	Normal	No growth	Non-neutrocytic (˂250)	0.51 - 0.75 g/dL	˃ 1.5 g/dL	None
180	18 - 40	Male	maried	Govt	No	No	Yes	Yes	Yes	No	Yes	Yes	No	No	Yes	Yes	Normal (90-129)	Normal	Normal	Normal echotexture	Normal	Abscent	Normal	No growth	Non-neutrocytic (˂250)	0.76 - 1.0 g/dL	˃ 1.5 g/dL	None
181	18 - 40	Female	maried	Other	Yes	No	Yes	Yes	No	No	No	No	Yes	No	No	Yes	Normal (90-129)	Normal	Normal	Normal echotexture	Normal	Abscent	Normal	No growth	Non-neutrocytic (˂250)	≤0.5 g/dL	˃ 1.5 g/dL	None
182	41 - 80	Male	maried	self	No	No	Yes	No	No	No	Yes	Yes	No	No	Yes	Yes	Normal (90-129)	Normal	Normal	Normal echotexture	Normal	Abscent	Normal	No growth	Non-neutrocytic (˂250)	0.51 - 0.75 g/dL	˃ 1.5 g/dL	None
183	41 - 60	Male	maried	self	No	Yes	Yes	Yes	Yes	No	Yes	No	No	No	Yes	Yes	Normal (90-129)	Normal	Normal	Nodular liver surface	Normal	Abscent	Normal	No growth	Neutrocytic (˃250)	≤0.5 g/dL	˃ 1.5 g/dL	None
184	41 - 60	Male	single	self	Yes	Yes	Yes	Yes	Yes	No	Yes	No	No	No	Yes	Yes	Normal (90-129)	Normal	Normal	Nodular liver surface	Elarged	Abscent	Abnormal	No growth	Neutrocytic (˃250)	≤0.5 g/dL	˃ 1.5 g/dL	None
185	41 - 80	Male	maried	self	No	Yes	Yes	No	No	No	Yes	Yes	No	No	Yes	Yes	High (˃129)	Normal	Normal	Normal echotexture	Elarged	Abscent	Normal	No growth	Neutrocytic (˃250)	≤0.5 g/dL	˃ 1.5 g/dL	None
186	41 - 60	Male	maried	Govt	No	No	No	No	No	No	Yes	Yes	No	No	No	Yes	High (˃129)	Normal	Normal	Normal echotexture	Normal	Abscent	Normal	No growth	Non-neutrocytic (˂250)	0.51 - 0.75 g/dL	˃ 1.5 g/dL	None
187	18 - 40	Male	maried	Govt	Yes	Yes	Yes	Yes	No	No	Yes	No	No	No	No	Yes	Normal (90-129)	Normal	Normal	Nodular liver surface	Normal	Present	Normal	No growth	Non-neutrocytic (˂250)	0.51 - 0.75 g/dL	˃ 1.5 g/dL	None
188	41 - 60	Male	maried	Govt	No	No	No	No	No	Yes	No	No	No	No	No	Yes	Normal (90-129)	Normal	Normal	Normal echotexture	Normal	Abscent	Normal	No growth		0.51 - 0.75 g/dL	˃ 1.5 g/dL
189	41 - 60	Male	maried	Govt	No	No	Yes	No	No	No	No	No	Yes	Yes	No	No	High (˃129)	Normal	Normal	Normal echotexture	Normal	Abscent	Normal	No growth	Non-neutrocytic (˂250)	0.51 - 0.75 g/dL	˃ 1.5 g/dL	None
190	41 - 80	Male	maried	Govt	No	No	Yes	No	No	No	No	Yes	No	No	No	Yes	Normal (90-129)	Normal						No growth		0.51 - 0.75 g/dL	˃ 1.5 g/dL
191	41 - 60	Male	maried	Govt	No	No	No	No	No	No	No	No	No	No	No	No	High (˃129)	Normal	Normal	Nodular liver surface	Normal	Abscent	Normal	No growth	Non-neutrocytic (˂250)	0.51 - 0.75 g/dL	≤1.5 g/dL	None
192	41 - 60	Male	maried	self	Yes	Yes	No	Yes	Yes	No	Yes	No	No	No	Yes	Yes		Normal	Normal	Nodular liver surface	Normal	Abscent	Normal	No growth	Non-neutrocytic (˂250)	0.51 - 0.75 g/dL	˃ 1.5 g/dL	None
193	18 - 40	Male	single	self	Yes	No	Yes	No	No	No	No	Yes	Yes	Yes	No	Yes	Normal (90-129)	Normal	Normal	Normal echotexture	Normal	Abscent	Normal	No growth	Non-neutrocytic (˂250)	0.51 - 0.75 g/dL	≤1.5 g/dL	None
194	18 - 40	Female	maried	self	No	No	No	No	No	No	No	No	No	No	No	Yes	Normal (90-129)	Normal	Normal	Normal echotexture	Normal	Abscent	Normal	No growth	Non-neutrocytic (˂250)	0.51 - 0.75 g/dL	≤1.5 g/dL	None
195	18 - 40	Male	single	self	No	No	Yes	Yes	Yes	No	Yes	Yes	Yes	No	Yes	Yes	Normal (90-129)	Low (˂60)	Normal	Normal echotexture	Normal	Abscent	Normal	No growth	Non-neutrocytic (˂250)	0.51 - 0.75 g/dL	˃ 1.5 g/dL	None
196	18 - 40	Male	single	Govt	No	Yes	No	No	No	No	Yes	No	No	No	No	Yes	Normal (90-129)	Normal	Normal	Normal echotexture	Normal	Abscent	Normal	No growth	Non-neutrocytic (˂250)	0.51 - 0.75 g/dL	˃ 1.5 g/dL	None
197	18 - 40	Male	maried	Govt	No	No	No	No	No	No	No	No	Yes	Yes	No	Yes	Normal (90-129)	Normal	Normal	Nodular liver surface	Normal	Abscent	Normal	No growth	Non-neutrocytic (˂250)	0.51 - 0.75 g/dL	˃ 1.5 g/dL	None
198	18 - 40	Male	single	Private	No	No	No	No	No	No	No	No	No	No	No	Yes	Normal (90-129)	Normal	Normal	Normal echotexture	Normal	Abscent	Normal	No growth	Non-neutrocytic (˂250)	0.51 - 0.75 g/dL	≤1.5 g/dL	None
199	18 - 40	Male	maried	self	Yes	No	Yes	Yes	No	Yes	Yes	Yes	Yes	No	No	Yes	Normal (90-129)	Normal	Normal	Normal echotexture	Normal	Abscent	Normal	No growth	Non-neutrocytic (˂250)	0.51 - 0.75 g/dL	˃ 1.5 g/dL	None
200	18 - 40	Female	single	Other	No	No	No	No	No	No	No	No	No	No	Yes	Yes	Normal (90-129)	Normal	Normal	Normal echotexture	Normal	Abscent	Normal	No growth	Non-neutrocytic (˂250)	0.51 - 0.75 g/dL	≤1.5 g/dL	None
201	41 - 60	Male	maried	Govt	No	Yes	No	No	No	No	Yes	No	No	No	No	Yes	Normal (90-129)	Low (˂60)	Normal	Normal echotexture	Normal	Abscent	Normal	No growth	Non-neutrocytic (˂250)	0.51 - 0.75 g/dL	˃ 1.5 g/dL	None
202	18 - 40	Male	single	self	No	Yes	No	No	Yes	No	No	No	No	No	No	Yes	Normal (90-129)	Normal	Normal	Normal echotexture	Normal	Abscent	Normal	No growth	Non-neutrocytic (˂250)	0.51 - 0.75 g/dL	≤1.5 g/dL	None
203	18 - 40	Male	maried	Govt	No	No	No	No	No	No	No	No	No	No	No	Yes	Normal (90-129)	Normal	Normal	Normal echotexture	Normal	Abscent	Normal	No growth	Non-neutrocytic (˂250)	0.51 - 0.75 g/dL	≤1.5 g/dL	None
204	41 - 60	Male	maried	Govt	No	No	Yes	No	No	Yes	No	No	No	No	No	Yes	Normal (90-129)	Normal	Normal	Normal echotexture	Normal	Abscent	Normal	No growth	Non-neutrocytic (˂250)	0.51 - 0.75 g/dL	≤1.5 g/dL	None
205	18 - 40	Female	maried	self	No	Yes	No	No	No	Yes	Yes	Yes	Yes	Yes	Yes	Yes	Normal (90-129)	Normal	Normal	Normal echotexture	Normal	Abscent	Normal	No growth	Non-neutrocytic (˂250)	0.51 - 0.75 g/dL	≤1.5 g/dL	None
206	18 - 40	Female	maried	Other	No	No	No	No	Yes	Yes	No	No	Yes	No	No	Yes	Normal (90-129)	Normal	Normal	Normal echotexture	Normal	Abscent	Normal	No growth	Non-neutrocytic (˂250)	0.51 - 0.75 g/dL	≤1.5 g/dL	None
207	18 - 40	Male	single	Govt	No	No	No	No	No	Yes	Yes	Yes	Yes	Yes	No	Yes	Normal (90-129)	Normal	Normal	Normal echotexture	Normal	Abscent	Normal	No growth	Non-neutrocytic (˂250)	0.51 - 0.75 g/dL	˃ 1.5 g/dL	None
208	18 - 40	Female	maried	self	No	No	No	No	No	No	No	No	No	No	No	Yes	High (˃129)	Normal	Normal	Normal echotexture	Normal	Abscent	Normal	No growth	Non-neutrocytic (˂250)	0.51 - 0.75 g/dL		None
209	18 - 40	Male	single	Other	No	No	No	Yes	Yes	Yes	No	Yes	Yes	Yes	No	Yes	High (˃129)	Normal	Normal	Nodular liver surface	Normal	Abscent	Abnormal	No growth	Non-neutrocytic (˂250)	0.51 - 0.75 g/dL	≤1.5 g/dL	None
210	41 - 60	Female	maried	Other	No	No	Yes	No	Yes	No	Yes	Yes	Yes	Yes	Yes	Yes	Normal (90-129)	Normal	Normal	Nodular liver surface	Elarged	Abscent	Normal	No growth	Non-neutrocytic (˂250)	0.51 - 0.75 g/dL	≤1.5 g/dL	None
211	41 - 60	Male	maried	self	No	No	Yes	No	Yes	No	Yes	Yes	No	No	No	Yes	Normal (90-129)	Normal	Normal	Normal echotexture	Normal	Abscent	Normal	No growth	Non-neutrocytic (˂250)	0.51 - 0.75 g/dL	≤1.5 g/dL	None
212	18 - 40	Male	maried	Govt	No	No	No	No	No	No	No	No	No	No	No	Yes	Normal (90-129)	Normal	Normal	Nodular liver surface	Normal	Abscent	Normal	No growth	Non-neutrocytic (˂250)	≤0.5 g/dL	≤1.5 g/dL	None
213	41 - 60	Male	maried	self	Yes	Yes	No	No	Yes	Yes	Yes	Yes	Yes	Yes	Yes	Yes	Normal (90-129)	Normal	Normal	Normal echotexture	Elarged	Abscent	Normal	No growth	Non-neutrocytic (˂250)	≤0.5 g/dL	≤1.5 g/dL	None
214	41 - 60	Male	maried	Govt	Yes	No	No	No	No	No	Yes	No	No	Yes	Yes	Yes	Normal (90-129)	Normal	Normal	Nodular liver surface	Normal	Abscent	Normal	No growth	Non-neutrocytic (˂250)	≤0.5 g/dL	˃ 1.5 g/dL	None
215	41 - 80	Male	single	Govt	No	Yes	Yes	Yes	Yes	Yes	Yes	No	No	No	Yes	Yes	High (˃129)	Normal	Normal	Nodular liver surface	Normal	Abscent	Normal	No growth	Non-neutrocytic (˂250)	0.51 - 0.75 g/dL	˃ 1.5 g/dL	None
216	41 - 60	Female	maried	Govt	No	No	No	No	No	Yes	No	No	No	No	Yes	Yes	Normal (90-129)	Normal	Normal	Normal echotexture	Normal	Abscent	Normal	No growth	Non-neutrocytic (˂250)	≤0.5 g/dL	˃ 1.5 g/dL	None
217	41 - 60	Male	maried	self	No	No	No	No	No	No	No	No	No	No	No	Yes	Normal (90-129)	Normal	Normal	Normal echotexture	Normal	Abscent	Normal	No growth	Non-neutrocytic (˂250)	≤0.5 g/dL	˃ 1.5 g/dL	None
218	41 - 80	Male	maried	self	Yes	Yes	Yes	No	Yes	No	Yes	Yes	Yes	No	No	Yes	Normal (90-129)	Normal	Normal	Normal echotexture	Normal	Abscent	Normal	No growth	Non-neutrocytic (˂250)	≤0.5 g/dL	≤1.5 g/dL	None
219	18 - 40	Male	maried	Govt	No	No	No	No	Yes	No	No	No	No	No	No	Yes	Normal (90-129)	Normal	Normal	Normal echotexture	Normal	Abscent	Normal	No growth	Non-neutrocytic (˂250)	≤0.5 g/dL	≤1.5 g/dL	None
220	18 - 40	Female	maried	self	No	No	Yes	No	Yes	No	Yes	Yes	Yes	Yes	Yes	Yes	Normal (90-129)	Normal	Normal	Normal echotexture	Normal	Abscent	Normal	No growth	Non-neutrocytic (˂250)	≤0.5 g/dL	≤1.5 g/dL	None
221	41 - 80	Male	maried	self	Yes	No	Yes	Yes	No	No	Yes	Yes	Yes	Yes	Yes	Yes	Normal (90-129)	Normal	Normal	Normal echotexture	Elarged	Abscent	Normal	No growth	Non-neutrocytic (˂250)	≤0.5 g/dL	˃ 1.5 g/dL	None
[truncated: 23 more columns]
